# Supplementary material for: Simian Varicella Virus Pathogenesis in Skin during Varicella and Zoster
Source: Viruses. 2022 May 27;14(6):1167. doi: 10.3390/v14061167 (PMC9227806; doi:10.3390/v14061167)
Supplement: Supplementary file 1 [file viruses-14-01167-s001.zip]

Archive with 1 entries (1 files):
- viruses-1683087-supplementary.pdf
